# Supplementary material for: Flavonoids and Phenolic Acids from Aerial Part of Ajuga integrifolia (Buch.-Ham. Ex D. Don): Anti-Shigellosis Activity and In Silico Molecular Docking Studies
Source: Molecules. 2023 Jan 22;28(3):1111. doi: 10.3390/molecules28031111 (PMC9920895; doi:10.3390/molecules28031111)
Supplement: Supplementary file 1 [file molecules-28-01111-s001.zip]

Archive with 2 entries (2 files):
- Supplement S1.pdf
- Supplement S2.csv
