# Supplementary material for: Flavonoids and Phenolic Acids from Aerial Part of Ajuga integrifolia (Buch.-Ham. Ex D. Don): Anti-Shigellosis Activity and In Silico Molecular Docking Studies
Source: Molecules. 2023 Jan 22;28(3):1111. doi: 10.3390/molecules28031111 (PMC9920895; doi:10.3390/molecules28031111)
Supplement: Supplementary file 1 [file molecules-28-01111-s001.zip › Supplement S2.csv]

Molecule	Canonical SMILES	Formula	MW	#Heavy atoms	#Aromatic heavy atoms	Fraction Csp3	#Rotatable bonds	#H-bond acceptors	#H-bond donors	MR	TPSA	iLOGP	XLOGP3	WLOGP	MLOGP	Silicos-IT Log P	Consensus Log P	ESOL Log S	ESOL Solubility (mg/ml)	ESOL Solubility (mol/l)	ESOL Class	Ali Log S	Ali Solubility (mg/ml)	Ali Solubility (mol/l)	Ali Class	Silicos-IT LogSw	Silicos-IT Solubility (mg/ml)	Silicos-IT Solubility (mol/l)	Silicos-IT class	GI absorption	BBB permeant	Pgp substrate	CYP1A2 inhibitor	CYP2C19 inhibitor	CYP2C9 inhibitor	CYP2D6 inhibitor	CYP3A4 inhibitor	log Kp (cm/s)	Lipinski #violations	Ghose #violations	Veber #violations	Egan #violations	Muegge #violations	Bioavailability Score	PAINS #alerts	Brenk #alerts	Leadlikeness #violations	Synthetic Accessibility
Citric acid	OC(=O)C(CC(=O)O)(CC(=O)O)O	C6H8O7	192.12	13	0	0.5	5	7	4	37.47	132.13	-1.49	-1.72	-1.25	-1.48	-1.6	-1.51	0.38	4.63E+02	2.41E+00	Highly soluble	-0.54	5.53E+01	2.88E-01	Very soluble	1.71	9.90E+03	5.15E+01	Soluble	Low	No	No	No	No	No	No	No	-8.69	0	2	0	1	1	0.56	0	0	1	2.18
Gallic Acid	OC(=O)c1cc(O)c(c(c1)O)O	C7H6O5	170.12	12	6	0	1	5	4	39.47	97.99	0.21	0.7	0.5	-0.16	-0.2	0.21	-1.64	3.90E+00	2.29E-02	Very soluble	-2.34	7.86E-01	4.62E-03	Soluble	-0.04	1.55E+02	9.10E-01	Soluble	High	No	No	No	No	No	No	Yes	-6.84	0	2	0	0	1	0.56	1	1	1	1.22
Ciprrofloxacin	Fc1cc2c(cc1N1CCNCC1)n(cc(c2=O)C(=O)O)C1CC1	C17H18FN3O3	331.34	24	10	0.41	3	5	2	95.25	74.57	2.24	-1.08	1.18	1.28	1.9	1.1	-1.32	1.57E+01	4.74E-02	Very soluble	0	3.34E+02	1.01E+00	Highly soluble	-3.5	1.04E-01	3.13E-04	Soluble	High	No	Yes	No	No	No	No	No	-9.09	0	0	0	0	0	0.55	0	0	0	2.51
Syringic Acid	COc1cc(cc(c1O)OC)C(=O)O	C9H10O5	198.17	14	6	0.22	3	5	2	48.41	75.99	1.54	1.04	1.11	0.49	0.77	0.99	-1.84	2.84E+00	1.44E-02	Very soluble	-2.23	1.18E+00	5.94E-03	Soluble	-1.46	6.93E+00	3.50E-02	Soluble	High	No	No	No	No	No	No	No	-6.77	0	0	0	0	1	0.56	0	0	1	1.7
Dihydromyricetin	Oc1cc2O[C@H](c3cc(O)c(c(c3)O)O)[C@H](C(=O)c2c(c1)O)O	C15H12O8	320.25	23	12	0.13	1	8	6	76.78	147.68	0.67	0.59	0.57	-1.16	0.18	0.17	-2.52	9.73E-01	3.04E-03	Soluble	-3.26	1.74E-01	5.44E-04	Soluble	-1.44	1.16E+01	3.61E-02	Soluble	Low	No	No	No	No	No	No	No	-7.83	1	0	1	1	1	0.55	1	1	0	3.55
Taxifolin	Oc1cc2O[C@H](c3ccc(c(c3)O)O)[C@H](C(=O)c2c(c1)O)O	C15H12O7	304.25	22	12	0.13	1	7	5	74.76	127.45	0.71	0.95	0.86	-0.64	0.66	0.51	-2.66	6.62E-01	2.18E-03	Soluble	-3.21	1.86E-01	6.12E-04	Soluble	-2.03	2.87E+00	9.42E-03	Soluble	High	No	No	No	No	No	No	No	-7.48	0	0	0	0	0	0.55	1	1	0	3.51
Caffeic Acid	OC(=O)/C=C/c1ccc(c(c1)O)O	C9H8O4	180.16	13	6	0	2	4	3	47.16	77.76	0.97	1.15	1.09	0.7	0.75	0.93	-1.89	2.32E+00	1.29E-02	Very soluble	-2.38	7.55E-01	4.19E-03	Soluble	-0.71	3.51E+01	1.95E-01	Soluble	High	No	No	No	No	No	No	No	-6.58	0	0	0	0	1	0.56	1	2	1	1.81
Chlorogenic Acid	O=C(O[C@@H]1C[C@@](O)(C[C@H]([C@H]1O)O)C(=O)O)/C=C/c1ccc(c(c1)O)O	C16H18O9	354.31	25	6	0.38	5	9	6	83.5	164.75	0.87	-0.42	-0.75	-1.05	-0.61	-0.39	-1.62	8.50E+00	2.40E-02	Very soluble	-2.58	9.42E-01	2.66E-03	Soluble	0.4	8.94E+02	2.52E+00	Soluble	Low	No	No	No	No	No	No	No	-8.76	1	1	1	1	2	0.11	1	2	1	4.16
Quercetin	Oc1cc(O)c2c(c1)oc(c(c2=O)O)c1ccc(c(c1)O)O	C15H10O7	302.24	22	16	0	1	7	5	78.04	131.36	1.63	1.54	1.99	-0.56	1.54	1.23	-3.16	2.11E-01	6.98E-04	Soluble	-3.91	3.74E-02	1.24E-04	Soluble	-3.24	1.73E-01	5.73E-04	Soluble	High	No	No	Yes	No	No	Yes	Yes	-7.05	0	0	0	0	0	0.55	1	1	0	3.23
Kaempferol	Oc1ccc(cc1)c1oc2cc(O)cc(c2c(=O)c1O)O	C15H10O6	286.24	21	16	0	1	6	4	76.01	111.13	1.7	1.9	2.28	-0.03	2.03	1.58	-3.31	1.40E-01	4.90E-04	Soluble	-3.86	3.98E-02	1.39E-04	Soluble	-3.82	4.29E-02	1.50E-04	Soluble	High	No	No	Yes	No	No	Yes	Yes	-6.7	0	0	0	0	0	0.55	0	0	0	3.14
Myricetin	Oc1cc(O)c2c(c1)oc(c(c2=O)O)c1cc(O)c(c(c1)O)O	C15H10O8	318.24	23	16	0	1	8	6	80.06	151.59	1.08	1.18	1.69	-1.08	1.06	0.79	-3.01	3.14E-01	9.88E-04	Soluble	-3.96	3.50E-02	1.10E-04	Soluble	-2.66	6.98E-01	2.19E-03	Soluble	Low	No	No	Yes	No	No	No	Yes	-7.4	1	0	1	1	2	0.55	1	1	0	3.27
Reptoside	OC[C@H]1O[C@@H](O[C@@H]2OC=C[C@@]3([C@H]2[C@](C)(CC3)OC(=O)C)O)[C@@H]([C@H]([C@@H]1O)O)O	C17H26O10	390.38	27	0	0.82	5	10	5	87.44	155.14	1.92	-1.72	-1.86	-1.76	-1.79	-1.04	-0.85	5.56E+01	1.42E-01	Very soluble	-1.02	3.69E+01	9.46E-02	Very soluble	1.47	1.16E+04	2.96E+01	Soluble	Low	No	Yes	No	No	No	No	No	-9.9	0	1	1	1	1	0.55	0	0	1	5.6
8-O-acetylharpagide	OC[C@H]1O[C@@H](O[C@@H]2OC=C[C@@]3([C@H]2[C@@](C)(OC(=O)C)C[C@H]3O)O)[C@@H]([C@H]([C@@H]1O)O)O	C17H26O11	406.38	28	0	0.82	5	11	6	88.6	175.37	1.36	-2.69	-2.89	-2.52	-2.67	-1.88	-0.33	1.88E+02	4.63E-01	Very soluble	-0.44	1.47E+02	3.61E-01	Very soluble	2.29	7.94E+04	1.95E+02	Soluble	Low	No	No	No	No	No	No	No	-10.69	2	1	1	1	4	0.17	0	0	1	5.75
Rutin	Oc1cc(O)c2c(c1)oc(c(c2=O)O[C@@H]1O[C@H](CO[C@@H]2O[C@@H](C)[C@@H]([C@H]([C@H]2O)O)O)[C@H]([C@@H]([C@H]1O)O)O)c1ccc(c(c1)O)O	C27H30O16	610.52	43	16	0.44	6	16	10	141.38	269.43	0.46	-0.33	-1.69	-3.89	-2.11	-1.51	-3.3	3.08E-01	5.05E-04	Soluble	-4.87	8.30E-03	1.36E-05	Moderately soluble	-0.29	3.15E+02	5.15E-01	Soluble	Low	No	Yes	No	No	No	No	No	-10.26	3	4	1	1	4	0.17	1	1	1	6.52
